# Supplementary material for: Non-Destructive Banana Ripeness Detection Using Shallow and Deep Learning: A Systematic Review
Source: Sensors (Basel). 2023 Jan 9;23(2):738. doi: 10.3390/s23020738 (PMC9866092; doi:10.3390/s23020738)
Supplement: Supplementary file 1 [file sensors-23-00738-s001.zip]

Archive with 1 entries (1 files):
- sensors-2096932-supplementary.pdf
